# Supplementary material for: Unplanned Return to the Operating Room after Elective Oncologic Thoracic Surgery: A Further Quality Indicator in Surgical Oncology
Source: Cancers (Basel). 2022 Apr 20;14(9):2064. doi: 10.3390/cancers14092064 (PMC9104285; doi:10.3390/cancers14092064)
Supplement: Supplementary file 1 [file cancers-14-02064-s001.zip]

Archive with 1 entries (1 files):
- cancers-1667179-supplementary.pdf
